# Supplementary material for: Bone marrow adiposity modulation after long duration spaceflight in astronauts
Source: Nat Commun. 2023 Aug 9;14:4799. doi: 10.1038/s41467-023-40572-8 (PMC10412640; doi:10.1038/s41467-023-40572-8)
Supplement: Supplementary file 4 — Supplementary Data 1 [file 41467_2023_40572_MOESM4_ESM.xlsx]

## Sheet: Sheet1
Supplementary Data 1. Outcome measures of 14 astronauts preflight, inflight, and postflight.
	Preflight -100±43 days	IF 5 days	IF 11 days	IF 64 days	IF 175 days	PF 3 days	PF 41±6 days	PF 184±15 day	PF 363±25 days
Hormonal and erythropoietic measures
Cortisol (nmol/L)
All astronauts (n=14)	344.9 (90.1)	492.7 (119.0)*	460.5 (169.5)*	408.4 (152.5)	427.1 (106.7)*	N/A	286.4 (87.8)	330.6 (123.9)	320.9 (108.9)
Male astronauts (n=11)	318.2 (64.7)	453.9 (101.7)*#	393.6 (89.1)*#	356.9 (115.5)#	393.2 (88.3)*#	N/A	269.9 (70.7)	394.6 (121.7)	297.8 (108.34)
Female astronauts (n=3)	442.7 (116.4)	453.9 (101.7)*#	705.7 (179.5)#	597.3 (128.3)#	551.7 (73.0)#	N/A	347.0 (134.3)	426.0 (91.8)	405.3 (69.3)
Leptin (ng/ml)
All astronauts (n=14)	2.8 (2.1)	2.8 (2.3)	3.0 (3.2)	3.4 (3.5)	4.1 (6.8)	N/A	2.9 (2.0)	3.5 (3.0)	4.1 (3.5)*
Male astronauts (n=11)	1.8 (0.9)#	2.0 (1.3)#	1.9 (1.0)	2.0 (1.1)#	2.00 (0.7)	N/A	2.00 (0.8)#	2.1 (1.1)#	2.5 (1.4)*#
Female astronauts (n=3)	6.4 (0.1)#	2.0 (1.3)#	7.4 (5.0)	8.4 (4.9)#	11.9 (13.5)#	N/A	6.1 (1.7)#	8.5 (2.4)#	9.4 (3.4)#
RBC conc (x1012/L)
All astronauts (n=14)	4.8 (0.3)	N/A	N/A	N/A	N/A	4.3 (0.3)*	4.6 (0.4)*	4.9 (0.4)	4.9 (0.3)*
Male astronauts (n=11)	4.89 (0.3)	N/A	N/A	N/A	N/A	4.4 (0.2)*#	4.7 (0.4)*#	4.9 (0.4)	5.0 (0.3)#
Female astronauts (n=3)	4.4 (0.3)	N/A	N/A	N/A	N/A	4.0 (0.1)#	4.2 (0.1)#	4.6 (0.1)	4.5 (0.2)#
Reticulocytes (x109/L)
All astronauts (n=14)	273.9 (71.0)	N/A	N/A	N/A	N/A	346.0 (72.6)*	350.8 (53.4)*	310.6 (62.9)	300.6 (53.2)*
Male astronauts (n=11)	251.4 (55.1)#	N/A	N/A	N/A	N/A	327.8 (67.5)*	344.6 (53.6)*	303.1 (65.7)*	284.2 (48.0)*#
Female astronauts (n=3)	356.4 (68.1)#	N/A	N/A	N/A	N/A	406.7 (62.8)	373.6 (56.6)	335.4 (56.0)	360.6 (3.33)#
Biochemical markers of bone catabolism and anabolism
CTx (ug/day)
All astronauts (n=14)	1596 (605)	N/A	3353 (1749)*	3974 (1128)*	3631 (1668)*	3097 (1217)*	1920 (722)*	1473 (458)	N/A
Male astronauts (n=11)	1558 (652)	N/A	3393 (1717)*	4105 (1208)*	3861 (1735)*	3106 (1358)*	1892 (768)	1392 (414)	N/A
Female astronauts (n=3)	1768 (436)	N/A	3172 (2630)	3381 (421)	2594 (1054)	3057 (262)	2046 (677)	N/A	N/A
NTx (nmol/day)
All astronauts (n=14)	367 (110)	N/A	697 (214)*	741 (199)*	642 (181)*	6523 (240)*	516 (162)*	365 (102)	N/A
Male astronauts (n=11)	378 (119)	N/A	716 (231)*	769 (207)*	680 (176)*	680 (260)*	537 (172)*	350 (98)	N/A
Female astronauts (n=3)	318 (50)	N/A	611 (127)	616 (125)	469 (67)	529 (11)	422 (66)	362 (109)	N/A
BSAP (U/L)
All astronauts (n=14)	21.7 (4.2)	N/A	20.8 (3.4)	23.8 (3.2)*	28.9 (6.5)*	29.4 (7.4)*#	31.3 (6.8)*	21.5 (4.9)	N/A
Male astronauts (n=11)	21.8 (4.7)	N/A	20.6 (3.8)	23.7 (3.6)	29.2 (6.9)*	30.5 (7.7)*	32.2 (6.8)*	22.3 (4.6)	N/A
Female astronauts (n=3)	21.4 (1.2)	N/A	21.7 (0.3)	24.1 (1.0)	27.4 (5.4)	24.6 (3.5)	27.0 (7.0)	15.0 (4.7)	N/A
P1NP (ug/L)
All astronauts (n=14)	54.1 (15.9)	N/A	48.1 (12.7)	77.2 (19.7)*	106.0 (17.5)*	88.9 (22.0)*	116.7 (36.7)*	64.7 (36.2)	N/A
Male astronauts (n=11)	51.2 (12.8)	N/A	46.9 (13.4)	74.1 (20.2)*	102.6 (16.8)*	91.6 (20.4)*	108.7 (19.5)*	66.1 (38.4)	N/A
Female astronauts (n=3)	67.0 (28.3)	N/A	53.5 (10.6)	91.0 (12.7)	121.5 (14.9)	77.0 (33.9)	153.0 (84.9)	53.3 (9.5)	N/A
Calcium (nnmol/day)
All astronauts (n=14)	5.1 (1.4)	N/A	7.4 (2.1)*	7.4 (2.0)*	5.60 (1.96)	5.5 (1.4)	4.1 (1.9)*	4.8 (1.6)	N/A
Male astronauts (n=11)	5.0 (1.3)	N/A	7.4 (2.1)*	7.6 (2.2)*	5.7 (2.0)	5.4 (1.4)	3.7 (1.0)*	4.7 (1.7)	N/A
Female astronauts (n=3)	5.5 (2.3)	N/A	7.4 (3.0)	6.4 (0.4)	5.2 (2.3)	5.6 (1.7)	5.8 (4.5)	4.6 (0.9)	N/A
PTH (pg/ml)
All astronauts (n=14)	26.5 (8.7)	N/A	23.8 (6.1)	24.5 (9.0)	31.0 (10.3)	29.6 (9.8)	36.4 (12.6)*	31.7 (5.4)*	N/A
Male astronauts (n=11)	26.7 (8.9)	N/A	24.0 (6.7)	24.6 (9.3)	29.2 (9.9)	28.4 (10.5)	37.9 (11.7)*	31.5 (5.8)	N/A
Female astronauts (n=3)	25.5 (10.6)	N/A	23.0 (2.8)	24.0 (11.3)	39.0 (11.3)	34.5 (3.5)	29.5 (19.1)	36. 7 (6.4)	N/A
Osteocalcin (ng/ml)
All astronauts (n=14)	22.1 (4.8)	N/A	22.2 (5.4)	27.8 (7.3)*	32.8 (6.5)*	26.2 (10.9)	34.1 (8.0)*	24.9 (5.8)*	N/A
Male astronauts (n=11)	22.5 (5.2)	N/A	22.2 (6.0)	28.3 (8.0)*	33.0 (7.2)*	26.1 (12.1)	33.6 (7.9)*	24.9 (5.8)*	N/A
Female astronauts (n=3)	20.3 (1.6)	N/A	21.9 (3.2)	25.8 (4.5)	32.0 (2.0)	26.9 (2.4)	36.1 (11.3)	23.8 (4.5)	N/A
CTx: Cross-linked C-telopeptide of type I collagen; NTx: N-terminal telopeptide; BSAP: Bone alkaline phosphatase; P1NP: Procollagen type 1 N-terminal propeptide; PTH: Parathyroid hormone; IF: inflight; PF: postflight; Average (SD) *P<0.05 compared to preflight by Wilcoxon Signed Rank test. #P<0.05 between male and female astronauts by Mann-Whitney U test.
